# Supplementary material for: Acacetin protects against depression-associated dry eye disease by regulating ubiquitination of NLRP3 through gp78 signal
Source: Front Pharmacol. 2022 Oct 10;13:984475. doi: 10.3389/fphar.2022.984475 (PMC9588975; doi:10.3389/fphar.2022.984475)
Supplement: Supplementary file 1 [file DataSheet3.ZIP]

Archive with 5 entries (4 files):
- 2022-0705-DES depression  -original data 3/Nissl/
- 2022-0705-DES depression  -original data 3/Nissl/CUMS.tif
- 2022-0705-DES depression  -original data 3/Nissl/CUMS+Acacetin-H.tif
- 2022-0705-DES depression  -original data 3/Nissl/CUMS+si-gp78.tif
- 2022-0705-DES depression  -original data 3/Nissl/CUMS+si-gp78+Acacetin-H.tif
