# Supplementary material for: Acacetin protects against depression-associated dry eye disease by regulating ubiquitination of NLRP3 through gp78 signal
Source: Front Pharmacol. 2022 Oct 10;13:984475. doi: 10.3389/fphar.2022.984475 (PMC9588975; doi:10.3389/fphar.2022.984475)
Supplement: Supplementary file 2 [file DataSheet1.ZIP]

Archive with 2 entries (2 files):
- 2022-0705-DES depression-original data 1/2022-0629-Western Blot.pptx
- 2022-0705-DES depression-original data 1/animal test.xlsx
