# Supplementary material for: Acacetin protects against depression-associated dry eye disease by regulating ubiquitination of NLRP3 through gp78 signal
Source: Front Pharmacol. 2022 Oct 10;13:984475. doi: 10.3389/fphar.2022.984475 (PMC9588975; doi:10.3389/fphar.2022.984475)
Supplement: Supplementary file 2 [file DataSheet1.ZIP › 2022-0705-DES depression-original data 1/animal test.xlsx]

## Sheet: SPT
	Control
1	71.9
2	78.5
3	90.8
4	55.7
5	84.3
6	69.4
7	65.3
8	90.9
9	92.9
	Vehicle
1	42.8
2	39.7
3	17.6
4	43.8
5	46.3
6	53.2
7	22.7
8	35.7
9	27
	Acacetin-L
1	48.8
2	54.2
3	61
4	68.2
5	47.7
6	58.8
7	28.6
8	66.2
9	35.2
	Acacetin-H
1	73.2
2	61.3
3	75.9
4	69.8
5	45.8
6	35.3
7	78.3
8	61.3
9	50.2
	Escitalopram
1	90.7
2	71
3	79.1
4	83.6
5	54.6
6	80
7	85.8
8	70.4
9	84.8

## Sheet: FST
	Control
1	90.2
2	46.3
3	88.1
4	49.8
5	70.7
6	82.1
7	93.5
8	60.2
9	75.8
	Vehicle
1	110.1
2	135.2
3	120.5
4	125.6
5	115.7
6	92.1
7	100.2
8	121
9	85.4
	Acacetin-L
1	103.7
2	98.3
3	79.8
4	101.3
5	115.6
6	89.6
7	70.5
8	91.8
9	85.3
	Acacetin-H
1	83.6
2	98.3
3	86.5
4	70.6
5	63.5
6	85.3
7	93.3
8	94.8
9	79.6
	Escitalopram
1	64.7
2	90.8
3	63
4	89.5
5	87.1
6	84.2
7	86.9
8	88.4
9	78.3

## Sheet: TST
	Control
1	74.9
2	73.4
3	83.6
4	103.6
5	68.9
6	53
7	89.8
8	115.6
9	64
	Vehicle
1	137.5
2	93.88
3	154.7
4	166.5
5	144
6	139
7	116.7
8	105.4
9	153.6
	Acacetin-L
1	141
2	100.3
3	134.6
4	98.2
5	123.6
6	91.3
7	101.6
8	116.9
9	86.9
	Acacetin-H
1	104.9
2	114.5
3	123.8
4	90.97
5	77.8
6	101.5
7	110.5
8	66
9	86.2
	Escitalopram
1	109.2
2	75.3
3	67.5
4	91.8
5	83
6	102.5
7	58.3
8	99.8
9	96.4

## Sheet: OPT
	Control
1	10574
2	10921
3	11115
4	11262
5	10028
6	11577
7	11897
8	11725
9	11639
	Vehicle
1	11889
2	11300
3	11196
4	11670
5	10096
6	10097
7	10931
8	10440
9	11634
	Acacetin-L
1	10054
2	10472
3	11646
4	11284
5	10537
6	11714
7	10265
8	10905
9	10322
	Acacetin-H
1	10113
2	11054
3	10885
4	11793
5	11104
6	11057
7	10606
8	11720
9	11566
	Escitalopram
1	11644
2	10236
3	10053
4	10004
5	10553
6	11421
7	10844
8	11483
9	10733

## Sheet: Wetted length
	Control
1	5.7
2	3.3
3	5.3
4	4.3
5	4.6
6	4.9
7	3.6
8	4.3
9	5.2
	Vehicle
1	2.4
2	1.2
3	0.3
4	0.4
5	1.8
6	0.8
7	2.5
8	1.6
9	1.7
	Acacetin-L
1	2.2
2	1.9
3	2.8
4	2
5	3.9
6	2.1
7	4.1
8	3.5
9	2.5
	Acacetin-H
1	2.9
2	3.6
3	3.2
4	4.8
5	3.7
6	4.1
7	3.7
8	3.2
9	2.7
	Escitalopram
1	0.3
2	1.2
3	1.1
4	2.5
5	1.4
6	1.6
7	2.5
8	0.2
9	2.6

## Sheet: fluorescent
Control
1	8.4
2	4.9
3	1.8
4	10
5	4.5
6	9.7
7	1
8	4.4
9	6.9
Vehicle
1	77.4
2	55.7
3	50.1
4	85.2
5	71.1
6	67.9
7	80.3
8	74.6
9	58.7
Acacetin-L
1	55.3
2	66.1
3	70.7
4	47.3
5	52
6	38.3
7	40.8
8	54.9
9	71.7
Acacetin-H
1	32.9
2	27.6
3	23.7
4	37
5	45.4
6	39
7	11.7
8	25.8
9	29.5
Escitalopram
1	67.7
2	61.5
3	46.5
4	50
5	71.4
6	68.4
7	75.1
8	54
9	88.8

## Sheet: spt2
CUMS
1	38.8
2	15.2
3	55.2
4	43.9
5	68.8
6	22.2
7	40.8
8	35.8
9	63.3
CUMS+Acacetin-H
1	77.7
2	75.2
3	85
4	62.8
5	60.2
6	80.6
7	52.5
8	59.4
9	73
CUMS+Si-gp78
1	35.8
2	42.2
3	24.7
4	54.2
5	36
6	41.9
7	66
8	21.7
9	30.4
CUMS+Si-gp78+Acacetin-H
1	39.1
2	60.7
3	48.3
4	56.7
5	44.8
6	38.1
7	51.6
8	29.5
9	42.2

## Sheet: tst2
CUMS
1	140.8
2	125.7
3	120.8
4	163.8
5	95.5
6	182.3
7	136.8
8	116.7
9	158.3
CUMS+Acacetin-H
1	113
2	98.2
3	72.6
4	105.3
5	52.8
6	115
7	122.6
8	75.4
9	103.5
CUMS+Si-gp78
1	130.5
2	122.7
3	120.7
4	143.5
5	92
6	169.8
7	138.9
8	102.8
9	152.3
CUMS+Si-gp78+Acacetin-H
1	145.2
2	126.7
3	95.7
4	133.7
5	99.1
6	140.7
7	135.4
8	105.6
9	146.9

## Sheet: Wetted length2
CUMS
1	0.6
2	1.5
3	1.2
4	1.2
5	1.4
6	1.1
7	0.4
8	1.7
9	1.5
CUMS+Acacetin-H
1	1.5
2	1.9
3	3.5
4	3
5	3.1
6	2
7	3.9
8	3.2
9	2.8
CUMS+Si-gp78
1	1.6
2	1.9
3	1.4
4	0.9
5	1.1
6	0.5
7	1.1
8	0.3
9	1.2
CUMS+Si-gp78+Acacetin-H
1	0.9
2	1.7
3	2.1
4	0.2
5	0.4
6	1.5
7	2.2
8	1.5
9	0.7

## Sheet: fluorescent2
CUMS	Mod
1	65.9
2	71.2
3	62.9
4	85.1
5	73.6
6	68.2
7	80.6
8	66.9
9	58.8
CUMS+Acacetin-H
1	28.7
2	48.8
3	33
4	31.6
5	10.5
6	37.5
7	25.1
8	17
9	26.6
CUMS+Si-gp78
1	55.7
2	67.2
3	73.6
4	86.5
5	82.6
6	58.5
7	51.2
8	70.8
9	67.5
CUMS+Si-gp78+Acacetin-H
1	65.4
2	74.2
3	66.8
4	67.5
5	73.4
6	78.6
7	62.6
8	54.5
9	63.9

[truncated: 2 more sheets: S1-spt3, S1-Wetted length3]
