# Supplementary material for: Acacetin protects against depression-associated dry eye disease by regulating ubiquitination of NLRP3 through gp78 signal
Source: Front Pharmacol. 2022 Oct 10;13:984475. doi: 10.3389/fphar.2022.984475 (PMC9588975; doi:10.3389/fphar.2022.984475)
Supplement: Supplementary file 3 [file DataSheet2.ZIP]

Archive with 25 entries (22 files):
- 2022-0705-DES depression  -original data 2/fluorescent(FL)/
- 2022-0705-DES depression  -original data 2/fluorescent(FL)/Acacetin-H.tif
- 2022-0705-DES depression  -original data 2/fluorescent(FL)/Acacetin-L.tif
- 2022-0705-DES depression  -original data 2/fluorescent(FL)/Control.tif
- 2022-0705-DES depression  -original data 2/fluorescent(FL)/CUMS.tif
- 2022-0705-DES depression  -original data 2/fluorescent(FL)/CUMS+Acacetin-H.tif
- 2022-0705-DES depression  -original data 2/fluorescent(FL)/CUMS+si-gp78.tif
- 2022-0705-DES depression  -original data 2/fluorescent(FL)/CUMS+si-gp78+Acacetin-H.tif
- 2022-0705-DES depression  -original data 2/fluorescent(FL)/Escitalopram.tif
- 2022-0705-DES depression  -original data 2/fluorescent(FL)/Vehicle.tif
- 2022-0705-DES depression  -original data 2/NLRP3/
- 2022-0705-DES depression  -original data 2/NLRP3/CUMS.tif
- 2022-0705-DES depression  -original data 2/NLRP3/CUMS+Acacetin-H.tif
- 2022-0705-DES depression  -original data 2/NLRP3/CUMS+si-gp78.tif
- 2022-0705-DES depression  -original data 2/NLRP3/CUMS+si-gp78+Acacetin-H.tif
- 2022-0705-DES depression  -original data 2/PAS/
- 2022-0705-DES depression  -original data 2/PAS/Acacetin-H.tif
- 2022-0705-DES depression  -original data 2/PAS/Acacetin-L.tif
- 2022-0705-DES depression  -original data 2/PAS/Control.tif
- 2022-0705-DES depression  -original data 2/PAS/CUMS.tif
- 2022-0705-DES depression  -original data 2/PAS/CUMS+Acacetin-H.tif
- 2022-0705-DES depression  -original data 2/PAS/CUMS+si-gp78.tif
- 2022-0705-DES depression  -original data 2/PAS/CUMS+si-gp78+Acacetin-H.tif
- 2022-0705-DES depression  -original data 2/PAS/Escitalopram.tif
- 2022-0705-DES depression  -original data 2/PAS/Vehicle.tif
